# Supplementary material for: Overview of the Genetic Diversity of African Macrotermes (Termitidae: Macrotermitinae) and Implications for Taxonomy, Ecology and Food Science
Source: Insects. 2021 Jun 3;12(6):518. doi: 10.3390/insects12060518 (PMC8228397; doi:10.3390/insects12060518)
Supplement: Supplementary file 1 [file insects-12-00518-s001.zip]

Archive with 1 entries (1 files):
- insects-1231601-supplementary.pdf
